# Supplementary material for: SOX2 Promotes Invasion in Human Bladder Cancers through MMP2 Upregulation and FOXO1 Downregulation
Source: Int J Mol Sci. 2022 Oct 19;23(20):12532. doi: 10.3390/ijms232012532 (PMC9604292; doi:10.3390/ijms232012532)
Supplement: Supplementary file 1 [file ijms-23-12532-s001.zip]

Archive with 1 entries (1 files):
- ijms-1927827-supplementary.pdf
